# Supplementary material for: Glycosaminoglycan Analysis of FFPE Tissues from Prostate Cancer and Benign Prostate Hyperplasia Patients Reveals Altered Regulatory Functions and Independent Markers for Survival
Source: Cancers (Basel). 2022 Oct 5;14(19):4867. doi: 10.3390/cancers14194867 (PMC9564203; doi:10.3390/cancers14194867)
Supplement: Supplementary file 1 [file cancers-14-04867-s001.zip]

Archive with 4 entries (4 files):
- Table S1 - Cohort Data.xlsx
- Table S2 - Integration parameters.xlsx
- Table S3 - statistical tests.xlsx
- Table S4 - Data summary.xlsx
