# Supplementary material for: Glycosaminoglycan Analysis of FFPE Tissues from Prostate Cancer and Benign Prostate Hyperplasia Patients Reveals Altered Regulatory Functions and Independent Markers for Survival
Source: Cancers (Basel). 2022 Oct 5;14(19):4867. doi: 10.3390/cancers14194867 (PMC9564203; doi:10.3390/cancers14194867)
Supplement: Supplementary file 1 [file cancers-14-04867-s001.zip › Table S1 - Cohort Data.xlsx]

## Sheet: Cohort data_BPH
Sample	PSA level (ng/mL)	Cohort
BPH_1	9.48	CS,HS
BPH_2	1.6	CS,HS
BPH_3	37	CS,HS
BPH_4	3.85	CS,HS
BPH_5	18.43	CS,HS
BPH_6	8.55	CS,HS
BPH_7	12.3	CS
BPH_8	6	CS,HS
BPH_9	7.03	CS,HS
BPH_10	N/A	CS,HS
BPH_11	1.96	CS,HS
BPH_12	N/A	CS
BPH_13	14.12	CS,HS
BPH_14	7.1	CS,HS
BPH_15	N/A	HS
BPH_16	2.1	HS

## Sheet: Cohort data_PCa
Table S1: Patient data of the full cohort on BPH and PCa.
													Risk stratification				Survival monitoring
Sample	PSA level (ng/mL)	Pathological Stage	Pathological Grade	TNM classification			Type of Surgery	Gleason Score	ISUP Grade	Age	Tumor cell ratio	Smoker	Gleason	ISUP	CAPRA	D'AMICO	Follow up time (months)	Death event	PCa-related Death	Cohort
PCa_1	N/A	3	3	T_3+4	N_0	M_0	RadPE	5+4	ISUP_5	67	0.85	Yes	High Risk	High Risk	High Risk	High Risk	340.197	Yes	No	CS,HS
PCa_2	2.15	2	2	T_1+2	N_0	M_0	RadPE	3+4	ISUP_2	60	0.2	Yes	Intermediate Risk	Intermediate Favorable	N/A	N/A	164.5	Yes	Yes	CS,HS
PCa_3	85.9	3	2	T_3+4	N_1	M_0	RadPE	4+3	ISUP_3	56	0.55	Yes	Intermediate Risk	Intermediate Unfavorable	High Risk	High Risk	134.426	Yes	Yes	CS,HS
PCa_4	5.25	2	2	T_1+2	N_0	M_0	RadPE	3+3	ISUP_1	60	0.5	No	Low Risk	Low Risk	Intermediate Risk	High Risk	186	Yes	No	CS,HS
PCa_5	N/A	2	2	T_1+2	N_0	M_0	RadPE	3+3	ISUP_1	56	0.4	Yes	Low Risk	Low Risk	N/A	High Risk	300.754	Yes	No	CS
PCa_6	N/A	2	2	T_1+2	N_0	M_0	RadPE	3+3	ISUP_1	64	0.6	No	Low Risk	Low Risk	Low Risk	High Risk	245.18	Yes	No	CS,HS
PCa_7	11.4	3	2	T_3+4	N_0	M_0	RadPE	3+3	ISUP_1	64	0.45	No	Low Risk	Low Risk	Intermediate Risk	High Risk	96.5246	Yes	Yes	CS,HS
PCa_8	11.23	2	3	T_1+2	N_0	M_0	RadPE	4+4	ISUP_4	60	0.65	Yes	High Risk	High Risk	High Risk	High Risk	46.8525	Yes	No	CS,HS
PCa_9	3.5	2	1	T_1+2	N_0	M_0	RadPE	3+3	ISUP_1	57	0.6	Yes	Low Risk	Low Risk	Low Risk	Low Risk	300.098	Yes	No	CS
PCa_10	29	3	2	T_3+4	N_0	M_0	RadPE	3+3	ISUP_1	54	0.6	No	Low Risk	Low Risk	High Risk	High Risk	290.23	No	No	CS,HS
PCa_11	16	2	2	T_1+2	N_0	M_0	RadPE	4+4	ISUP_4	69	0.35	Yes	High Risk	High Risk	High Risk	High Risk	244.656	Yes	No	CS,HS
PCa_12	14.6	3	3	T_3+4	N_0	M_0	RadPE	4+3	ISUP_3	65	0.5	Yes	Intermediate Risk	Intermediate Unfavorable	Intermediate Risk	High Risk	174.361	No	No	CS,HS
PCa_13	11	2	3	T_1+2	N_0	M_0	RadPE	3+4	ISUP_2	61	0.45	Yes	Intermediate Risk	Intermediate Favorable	Intermediate Risk	Intermediate Risk	135.18	Yes	Yes	CS
PCa_14	13.27	3	3	T_3+4	N_0	M_0	RadPE	3+4	ISUP_2	58	0.75	Yes	Intermediate Risk	Intermediate Favorable	Intermediate Risk	Intermediate Risk	202.492	Yes	No	CS,HS
PCa_15	2.1	3	1	T_3+4	N_0	M_0	RadPE	3+3	ISUP_1	66	0.5	Yes	Low Risk	Low Risk	Intermediate Risk	High Risk	120.295	Yes	No	CS,HS
PCa_16	17.51	3	2	T_3+4	N_0	M_0	RadPE	3+4	ISUP_2	52	0.45	Yes	Intermediate Risk	Intermediate Favorable	Intermediate Risk	Intermediate Risk	178.721	Yes	Yes	CS,HS
PCa_17	3.3	2	1	T_1+2	N_0	M_0	RadPE	3+3	ISUP_1	57	0.55	Yes	Low Risk	Low Risk	Intermediate Risk	Intermediate Risk	336.197	No	No	CS,HS
PCa_18	31	2	2	T_1+2	N_1	M_0	RadPE	3+4	ISUP_2	66	0.45	Yes	Intermediate Risk	Intermediate Favorable	High Risk	High Risk	83.9672	Yes	Yes	CS,HS
PCa_19	25.5	3	2	T_3+4	N_0	M_0	RadPE	3+3	ISUP_1	66	0.65	Yes	Low Risk	Low Risk	Intermediate Risk	High Risk	335.77	No	No	CS,HS
PCa_20	12.7	4	3	T_3+4	N_1	M_0	RadPE	4+5	ISUP_5	60	0.65	Yes	High Risk	High Risk	High Risk	High Risk	18.0656	Yes	Yes	CS,HS
PCa_21	3.3	3	3	T_3+4	N_0	M_0	RadPE	5+4	ISUP_5	54	0.7	Yes	High Risk	High Risk	High Risk	High Risk	304.459	No	No	CS,HS
PCa_22	26.7	3	2	T_3+4	N_0	M_0	RadPE	4+3	ISUP_3	61	0.45	Yes	Intermediate Risk	Intermediate Unfavorable	High Risk	High Risk	205.607	Yes	No	CS
PCa_23	6.74	3	2	T_3+4	N_0	M_0	RadPE	3+4	ISUP_2	69	0.6	Yes	Intermediate Risk	Intermediate Favorable	Intermediate Risk	High Risk	160.459	No	No	CS,HS
PCa_24	10.23	3	3	T_3+4	N_0	M_0	RadPE	3+3	ISUP_1	70	0.6	Yes	Low Risk	Low Risk	Intermediate Risk	Intermediate Risk	227.639	Yes	No	CS
PCa_25	53.87	2	3	T_1+2	N_0	M_0	RadPE	4+4	ISUP_4	59	0.7	Yes	High Risk	High Risk	High Risk	High Risk	218.984	Yes	No	CS,HS
PCa_26	16.3	3	2	T_3+4	N_0	M_0	RadPE	3+4	ISUP_2	55	0.65	Yes	Intermediate Risk	Intermediate Favorable	Low Risk	Intermediate Risk	299.344	No	No	CS,HS
PCa_27	26.9	3	2	T_3+4	N_0	M_0	RadPE	3+3	ISUP_1	67	0.6	Yes	Low Risk	Low Risk	High Risk	High Risk	208.82	Yes	Yes	CS,HS
PCa_28	9	2	3	T_1+2	N_0	M_0	RadPE	3+3	ISUP_1	64	0.35	Yes	Low Risk	Low Risk	Intermediate Risk	High Risk	150.656	Yes	Yes	CS,HS
PCa_29	22.9	2	2	T_1+2	N_0	M_0	RadPE	3+3	ISUP_1	64	0.55	Yes	Low Risk	Low Risk	Intermediate Risk	High Risk	272.459	No	No	CS,HS
PCa_30	10.3	2	2	T_1+2	N_0	M_0	RadPE	4+3	ISUP_3	51	0.55	No	Intermediate Risk	Intermediate Unfavorable	Intermediate Risk	Intermediate Risk	100.59	Yes	Yes	CS
PCa_31	5.05	3	2	T_3+4	N_0	M_0	RadPE	3+3	ISUP_1	74	0.5	No	Low Risk	Low Risk	Low Risk	Low Risk	169.541	Yes	No	CS,HS
PCa_32	16.9	3	3	T_3+4	N_0	M_0	RadPE	4+4	ISUP_4	66	0.7	Yes	High Risk	High Risk	High Risk	High Risk	147.639	Yes	Yes	CS,HS
PCa_33	37.4	2	2	T_1+2	N_1	M_0	RadPE	3+4	ISUP_2	65	0.35	Yes	Intermediate Risk	Intermediate Favorable	High Risk	High Risk	202.59	Yes	No	CS,HS
PCa_34	2.36	4	2	T_3+4	N_0	M_0	RadPE	4+4	ISUP_4	58	0.15	Yes	High Risk	High Risk	N/A	High Risk	94.9	Yes	Yes	CS,HS
PCa_35	5.48	2	2	T_1+2	N_0	M_0	RadPE	3+4	ISUP_2	59	0.45	Yes	Intermediate Risk	Intermediate Favorable	Low Risk	Low Risk	127.738	Yes	No	CS,HS
PCa_36	26.2	3	2	T_3+4	N_0	M_0	RadPE	3+3	ISUP_1	60	0.4	Yes	Low Risk	Low Risk	High Risk	High Risk	208.131	Yes	Yes	CS,HS
PCa_37	46.2	3	2	T_3+4	N_0	M_0	RadPE	3+3	ISUP_1	61	0.3	Yes	Low Risk	Low Risk	High Risk	High Risk	207.475	Yes	No	CS,HS
PCa_38	43.1	3	2	T_3+4	N_0	M_0	RadPE	4+4	ISUP_4	52	0.35	Yes	High Risk	High Risk	High Risk	High Risk	77.0492	Yes	Yes	CS
PCa_39	1.22	3	2	T_3+4	N_0	M_0	RadPE	3+4	ISUP_2	71	0.4	Yes	Intermediate Risk	Intermediate Favorable	Intermediate Risk	High Risk	245.443	Yes	No	CS,HS
PCa_40	4.65	2	2	T_1+2	N_0	M_0	RadPE	3+4	ISUP_2	66	0.45	Yes	Intermediate Risk	Intermediate Favorable	Intermediate Risk	Intermediate Risk	223.574	Yes	No	CS,HS
PCa_41	1.8	2	2	T_1+2	N_0	M_0	RadPE	3+3	ISUP_1	51	0.4	Yes	Low Risk	Low Risk	Low Risk	Low Risk	307.148	No	No	CS,HS
PCa_42	7.36	3	2	T_3+4	N_0	M_0	RadPE	3+3	ISUP_1	61	0.3	Yes	Low Risk	Low Risk	Low Risk	Low Risk	190.3	Yes	No	CS,HS
PCa_43	32	3	2	T_3+4	N_0	M_0	RadPE	3+4	ISUP_2	60	0.4	Yes	Intermediate Risk	Intermediate Favorable	High Risk	High Risk	131.803	Yes	Yes	CS,HS
PCa_44	6.74	2	2	T_1+2	N_1	M_0	RadPE	3+3	ISUP_1	68	0.35	Yes	Low Risk	Low Risk	Intermediate Risk	Intermediate Risk	304.885	No	No	CS,HS
PCa_45	31.3	3	3	T_3+4	N_0	M_0	RadPE	3+4	ISUP_2	58	0.7	Yes	Intermediate Risk	Intermediate Favorable	High Risk	High Risk	292.984	No	No	CS,HS
PCa_46	12.17	2	2	T_1+2	N_0	M_0	RadPE	3+4	ISUP_2	71	0.35	No	Intermediate Risk	Intermediate Favorable	Intermediate Risk	Intermediate Risk	52.5574	Yes	No	CS,HS
PCa_47	10.5	2	2	T_1+2	N_0	M_0	RadPE	3+4	ISUP_2	66	0.2	Yes	Intermediate Risk	Intermediate Favorable	Intermediate Risk	N/A	122.4	Yes	Yes	CS,HS
PCa_48	48.09	2	2	T_1+2	N_0	M_0	RadPE	3+3	ISUP_1	62	0.4	Yes	Low Risk	Low Risk	Intermediate Risk	High Risk	228.393	Yes	Yes	CS,HS
PCa_49	29.2	3	2	T_3+4	N_0	M_0	RadPE	3+3	ISUP_1	62	0.75	Yes	Low Risk	Low Risk	Intermediate Risk	High Risk	259.443	Yes	No	HS
PCa_50	4.21	2	2	T_1+2	N_0	M_0	RadPE	5+4	ISUP_5	68	0.25	Yes	High Risk	High Risk	Intermediate Risk	High Risk	180.6	Yes	No	HS
PCa_51	17.3	2	2	T_1+2	N_0	M_0	RadPE	4+4	ISUP_4	51	0.6	Yes	High Risk	High Risk	Intermediate Risk	Intermediate Risk	306.033	No	No	HS
PCa_52	12	2	1	T_1+2	N_0	M_0	RadPE	3+3	ISUP_1	63	0.25	Yes	Low Risk	Low Risk	Intermediate Risk	Intermediate Risk	60.36	Yes	No	HS
PCa_53	18.18	3	2	T_3+4	N_0	M_0	RadPE	4+3	ISUP_3	59	0.85	Yes	Intermediate Risk	Intermediate Unfavorable	Intermediate Risk	High Risk	315.541	Yes	Yes	HS
PCa_54	240	2	2	T_1+2	N_0	M_1	pTURP	5+4	ISUP_5	67	0.65	Yes	High Risk	High Risk	High Risk	High Risk	42.2623	Yes	Yes	CS,HS
PCa_55	39.4	3	2	T_3+4	N_1	M_0	pTURP	4+4	ISUP_4	61	0.8	Yes	High Risk	High Risk	High Risk	High Risk	98.918	Yes	Yes	CS,HS
PCa_56	39	3	2	T_3+4	N_0	M_0	pTURP	5+4	ISUP_5	70	0.7	Yes	High Risk	High Risk	High Risk	High Risk	N/A	N/A	N/A	CS,HS
PCa_57	5.6	4	3	T_3+4	N_0	M_1	pTURP	5+4	ISUP_5	61	0.65	Yes	High Risk	High Risk	High Risk	High Risk	0.819672	Yes	Yes	CS,HS
PCa_58	3.63	3	2	T_3+4	N_1	M_0	pTURP	5+4	ISUP_5	60	0.8	Yes	High Risk	High Risk	High Risk	High Risk	90	Yes	Yes	CS,HS
PCa_59	7.68	2	2	T_1+2	N_0	M_0	pTURP	4+4	ISUP_4	65	0.9	No	High Risk	High Risk	N/A	High Risk	128.656	Yes	Yes	HS
PCa_60	108	3	2	T_3+4	N_0	M_1	pTURP	4+5	ISUP_5	76	0.8	Yes	High Risk	High Risk	High Risk	High Risk	45.2459	Yes	Yes	HS
PCA_61	N/A	2	3	T_1+2	N_0	M_0	pTURP	3+3	ISUP_1	63	0.7	No	Low Risk	Low Risk	N/A	N/A	150.3	Yes	No	CS,HS
