# Supplementary material for: Glycosaminoglycan Analysis of FFPE Tissues from Prostate Cancer and Benign Prostate Hyperplasia Patients Reveals Altered Regulatory Functions and Independent Markers for Survival
Source: Cancers (Basel). 2022 Oct 5;14(19):4867. doi: 10.3390/cancers14194867 (PMC9564203; doi:10.3390/cancers14194867)
Supplement: Supplementary file 1 [file cancers-14-04867-s001.zip › Table S2 - Integration parameters.xlsx]

## Sheet: CS
	Table S2: Data analysis parameters for the evaluation of HPLC-MS results.
	Lawrence code	Ion	m/z	MS/MS transition			MassLynx V4.2 TargetLynx plugin
	D0a0	[M-H]-	378,10				Chromatogram mass window (Da)	0.15
	D0a4	[M-H]-	458.1	458.1 -> 300.1			Retention Time window (mins) +/-	1
		[M-3H+K]2-	247.5				Smoothing method	Savitzky-Golay
	D0a6	[M-H]-	458.1	458.1 -> 282.1			Iteration	3
		[M-3H+K]2-	247.5				witdth	2 scans
	D0a10	[M-H]-	538.05				Response used	Area
		[M-2H+Na]-	560.05
		[M-2H+K]-	576				Integration parameters were the same for all compounds
		[M-2H]2-	268.5

## Sheet: HS
	Table S2: Data analysis parameters for the evaluation of HPLC-MS results.
	Lawrence code	Ion	m/z		MassLynx V4.2 TargetLynx plugin
	D0A0	[M-H]-	378.1		Chromatogram mass window (Da)	0.15
	D2A0	[M-H]-	458.1		Retention Time window (mins) +/-	1
		[M-3H+K]2-	247.5		Smoothing method	Savitzky-Golay
	D0A6	[M-H]-	458.1		Iteration	3
		[M-3H+K]2-	247.5		witdth	2 scans
	D0S0	[M-H]-	416.1		Response used	Area
		[M-2H+Na]-	438.1
		[M-2H]2-	207.5		Integration parameters were the same for all compounds
	D2A6	[M-H]-	538.05
		[M-2H+Na]-	560.05
		[M-2H+K]-	576
		[M-2H]2-	268.5
	D2S0	[M-H]-	496
		[M-H-SO3]-	416.1
		[M-2H]2-	247.5
	D0S6	[M-H]-	496
		[M-H-SO3]-	416.1
		[M-2H]2-	247.5
	D2S6	[M-H]-	576
		[M-3H+K]2-	306.5
		[M-3H+Na]2-	298.5
		[M-2H-SO3]-	247.5
		[M-3H]3-	191.33
