# Supplementary material for: Glycosaminoglycan Analysis of FFPE Tissues from Prostate Cancer and Benign Prostate Hyperplasia Patients Reveals Altered Regulatory Functions and Independent Markers for Survival
Source: Cancers (Basel). 2022 Oct 5;14(19):4867. doi: 10.3390/cancers14194867 (PMC9564203; doi:10.3390/cancers14194867)
Supplement: Supplementary file 1 [file cancers-14-04867-s001.zip › Table S3 - statistical tests.xlsx]

## Sheet: Table S2
Table S3 - Statistical test performed for all the group comparisons presented in the Results section
		HS total abundance	D0A0 relative abundance	D2A0+D0A6 relative abundance	D0S0 relative abundance	D2A6 relative abundance	D2S0+D0S6 relative abundance	D2S6 relative abundance	Average rate of HS sulfation	Monosulfated O/N ratio	Disulfated O/N ratio
	BPH vs LR PCa	Welch t-test	Wilcoxon-test	Welch t-test	Welch t-test	Wilcoxon-test	Welch t-test	Wilcoxon-test	Wilcoxon-test	Welch t-test	Welch t-test
	BPH vs IR PCa	Wilcoxon-test	Welch t-test	Welch t-test	Welch t-test	Wilcoxon-test	Welch t-test	Wilcoxon-test	Welch t-test	Welch t-test	Welch t-test
	BPH vs HR PCa	Welch t-test	Welch t-test	Welch t-test	Welch t-test	Wilcoxon-test	Welch t-test	Wilcoxon-test	Welch t-test	Wilcoxon-test	Wilcoxon-test
	LR PCa vs IR PCa	Wilcoxon-test	Wilcoxon-test	Welch t-test	Welch t-test	Wilcoxon-test	Welch t-test	Wilcoxon-test	Wilcoxon-test	Welch t-test	Welch t-test
	LR PCa vs HR PCa	Welch t-test	Wilcoxon-test	Welch t-test	Welch t-test	Wilcoxon-test	Welch t-test	Wilcoxon-test	Wilcoxon-test	Wilcoxon-test	Wilcoxon-test
	IR PCa vs HR PCa	Wilcoxon-test	Welch t-test	Welch t-test	Welch t-test	Wilcoxon-test	Welch t-test	Wilcoxon-test	Welch t-test	Wilcoxon-test	Wilcoxon-test
	BPH vs RadPE	Wilcoxon-test	Wilcoxon-test	Wilcoxon-test	Welch t-test	Wilcoxon-test	Welch t-test	Wilcoxon-test	Wilcoxon-test	Wilcoxon-test	Wilcoxon-test
	BPH vs pTURP	Welch t-test	Welch t-test	Wilcoxon-test	Welch t-test	Wilcoxon-test	Welch t-test	Wilcoxon-test	Welch t-test	Wilcoxon-test	Welch t-test
	RadPE vs pTURP	Wilcoxon-test	Wilcoxon-test	Wilcoxon-test	Welch t-test	Wilcoxon-test	Welch t-test	Wilcoxon-test	Wilcoxon-test	Wilcoxon-test	Wilcoxon-test
		CS total abundance	D0a0 relative abundance	D0a4 relative abundance	D0a6 relative abundance	D0a10 relative abundance	Average rate of CS sulfation	6S/4S ratio
	BPH vs LR PCa	Welch t-test	Welch t-test	Wilcoxon-test	Welch t-test	Wilcoxon-test	Welch t-test	Wilcoxon-test
	BPH vs IR PCa	Wilcoxon-test	Welch t-test	Welch t-test	Welch t-test	Welch t-test	Welch t-test	Wilcoxon-test
	BPH vs HR PCa	Welch t-test	Welch t-test	Welch t-test	Welch t-test	Welch t-test	Welch t-test	Wilcoxon-test
	LR PCa vs IR PCa	Wilcoxon-test	Welch t-test	Wilcoxon-test	Welch t-test	Wilcoxon-test	Welch t-test	Wilcoxon-test
	LR PCa vs HR PCa	Welch t-test	Welch t-test	Wilcoxon-test	Welch t-test	Wilcoxon-test	Welch t-test	Wilcoxon-test
	IR PCa vs HR PCa	Wilcoxon-test	Welch t-test	Welch t-test	Welch t-test	Welch t-test	Welch t-test	Wilcoxon-test
	BPH vs RadPE	Wilcoxon-test	Welch t-test	Welch t-test	Wilcoxon-test	Wilcoxon-test	Welch t-test	Wilcoxon-test
	BPH vs pTURP	Welch t-test	Welch t-test	Welch t-test	Welch t-test	Welch t-test	Welch t-test	Wilcoxon-test
	RadPE vs pTURP	Wilcoxon-test	Welch t-test	Welch t-test	Wilcoxon-test	Wilcoxon-test	Welch t-test	Wilcoxon-test
