# Supplementary material for: Glycosaminoglycan Analysis of FFPE Tissues from Prostate Cancer and Benign Prostate Hyperplasia Patients Reveals Altered Regulatory Functions and Independent Markers for Survival
Source: Cancers (Basel). 2022 Oct 5;14(19):4867. doi: 10.3390/cancers14194867 (PMC9564203; doi:10.3390/cancers14194867)
Supplement: Supplementary file 1 [file cancers-14-04867-s001.zip › Table S4 - Data summary.xlsx]

## Sheet: CS
Table S3: Summary of the measurement data (median and range values) according to different group classification.
	Case number	D0a0 relative abundance	D0a4 relative abundance	D0a6 relative abundance	D0a10 relative abundance	Average rate of CS sulfation	6S/4S ratio	Total CS abundance	Tumor cell ratio	Age
		median (range)	median (range)	median (range)	median (range)	median (range)	median (range)	median (range)	median (range)	median (range)
BPH	n=14	46.43% (30.47% - 56.51%)	20.91% (13.89% - 36.94%)	31.41% (20.92% - 52.39%)	0.68% (0.29% - 1.01%)	0.54 (0.44 - 0.70)	1.32 (0.86 - 3.30)	37991 (16552 - 97389)
PSA level (all samples)
>10	n=35	44.07% (24.81% - 59.71%)	14.99% (2.38% - 36.94%)	42.08% (25.09% - 69.43%)	0.61% (0.15% - 1.58%)	0.57 (0.42 - 0.76)	2.61 (0.86 - 22.17)	59445 (10683 - 213184)	0.55 (0.20 - 0.80)	61 (51 - 71)
≤10	n=28	45.83% (26.97% - 60.33%)	17.21% (1.19% - 29.84%)	34.19% (22.58% - 67.33%)	0.72% (0.41% - 1.35%)	0.55 (0.40 - 0.74)	2.06 (0.85 - 53.37)	60143 (3561 - 161144)	0.50 (0.15 - 0.80)	61 (51 - 74)
Missing PSA level	n=5
Age (PCa samples)
≥65	n=19	44.70% (24.81% - 60.33%)	15.35% (2.38% - 21.60%)	43.41% (27.99% - 58.22%)	0.58% (0.15% - 1.22%)	0.56 (0.40 - 0.76)	2.56 (1.34 - 22.17)	66555 (27653 - 207753)	0.50 (0.20 - 0.85)	67 (65 - 74)
<65	n=35	44.07% (26.80% - 59.71%)	14.99% (1.19% - 29.03%)	39.41% (22.58% - 69.43%)	0.72% (0.22% - 1.58%)	0.57 (0.42 - 0.74)	2.33 (0.85 - 53.37)	75661 (3561 - 213184)	0.55 (0.15 - 0.80)	60 (51 - 64)
Type of Surgery
pTURP	n=6	37.03% (24.81% - 48.65%)	7.68% (2.38% - 29.03%)	54.59% (31.68% - 67.33%)	0.72% (0.15% - 1.35%)	0.64 (0.53 - 0.76)	6.88 (1.09 - 22.17)	76086 (3561 - 161144)	0.73 (0.65 - 0.80)	63 (60 - 70)
RadPE	n=48	44.32% (25.68% - 60.33%)	15.35% (1.19% - 29.03%)	38.87% (22.58% - 69.43%)	0.65% (0.22% - 1.58%)	0.56 (0.40 - 0.75)	2.36 (0.85 - 53.37)	71377 (10683 - 213184)	0.48 (0.15 - 0.85)	61 (51 - 74)
Pathological Stage
1+2	n=24	44.78% (29.46% - 60.33%)	14.92% (2.38% - 29.03%)	35.35% (22.58% - 56.91%)	0.75% (0.15% - 1.29%)	0.56 (0.40 - 0.71)	2.21 (0.85 - 22.17)	75442 (13282 - 207753)	0.45 (0.20 - 0.75)	63 (51 - 71)
3+4	n=30	42.64% (24.81% - 59.71%)	15.17% (1.19% - 21.60%)	44.19% (26.71% - 69.43%)	0.63% (0.22% - 1.58%)	0.58 (0.42 - 0.76)	2.75 (1.34 - 53.37)	65696 (3561 - 213184)	0.60 (0.15 - 0.85)	61 (52 - 74)
Pathological Grade
1	n=3	51.83% (40.63% - 55.72%)	15.86% (8.47% - 20.52%)	34.98% (31.66% - 38.04%)	0.81% (0.65% - 0.83%)	0.49 (0.45 - 0.60)	2.00 (1.85 - 4.13)	35390 (13282 - 123648)	0.55 (0.50 - 0.60)	57 (57 - 66)
2	n=37	44.07% (24.81% - 60.33%)	14.73% (1.19% - 26.57%)	42.08% (22.58% - 67.33%)	0.63% (0.15% - 1.58%)	0.57 (0.40 - 0.76)	2.61 (0.85 - 53.37)	68052 (10683 - 213184)	0.45 (0.15 - 0.80)	61 (51 - 74)
3	n=14	41.61% (25.68% - 57.58%)	16.29% (3.55% - 29.03%)	36.48% (28.73% - 69.43%)	0.69% (0.22% - 1.35%)	0.59 (0.43 - 0.75)	2.29 (1.09 - 19.55)	95009 (3561 - 158582)	0.68 (0.35 - 0.85)	61 (54 - 70)
Clinical Stage
T1+2	n=24	44.78% (29.46% - 60.33%)	14.92% (2.38% - 29.03%)	35.35% (22.58% - 56.91%)	0.75% (0.15% - 1.29%)	0.56 (0.40 - 0.71)	2.21 (0.85 - 22.17)	75442 (13282 - 207753)	0.45 (0.20 - 0.75)	63 (51 - 71)
T3+4	n=30	42.64% (24.81% - 59.71%)	15.17% (1.19% - 21.60%)	44.19% (26.71% - 69.43%)	0.63% (0.22% - 1.58%)	0.58 (0.42 - 0.76)	2.75 (1.34 - 53.37)	65696 (3561 - 213184)	0.60 (0.15 - 0.85)	61 (52 - 74)
N0	n=47	44.54% (24.81% - 59.71%)	15.42% (1.19% - 29.03%)	39.41% (22.58% - 63.72%)	0.68% (0.15% - 1.58%)	0.56 (0.42 - 0.76)	2.38 (0.85 - 53.37)	68052 (3561 - 213184)	0.50 (0.15 - 0.85)	61 (51 - 74)
N1	n=7	34.19% (26.80% - 60.33%)	10.93% (3.55% - 19.65%)	56.91% (27.99% - 69.43%)	0.40% (0.22% - 0.76%)	0.66 (0.40 - 0.74)	4.30 (2.27 - 19.55)	75661 (48769 - 207753)	0.55 (0.35 - 0.80)	61 (56 - 68)
M0	n=52	43.60% (24.81% - 60.33%)	15.35% (1.19% - 29.03%)	40.03% (22.58% - 69.43%)	0.67% (0.22% - 1.58%)	0.57 (0.40 - 0.76)	2.40 (0.85 - 53.37)	71377 (10683 - 213184)	0.50 (0.15 - 0.85)	61 (51 - 74)
M1	n=2	46.68% (44.70% - 48.65%)	5.78% (2.38% - 9.17%)	46.80% (40.83% - 52.77%)	0.75% (0.15% - 1.35%)	0.54 (0.53 - 0.55)	13.31 (4.45 - 22.17)	53482 (3561 - 103403)	0.65 (0.65 - 0.65)	64 (61 - 67)
Gleason Risk Group
Low risk	n=21	50.17% (34.03% - 60.33%)	15.72% (8.47% - 29.03%)	31.69% (22.58% - 51.29%)	0.76% (0.27% - 1.58%)	0.51 (0.40 - 0.66)	2.17 (0.85 - 4.19)	63340 (13282 - 168596)	0.50 (0.30 - 0.75)	64 (51 - 74)
Intermediate risk	n=19	44.11% (25.68% - 57.58%)	14.99% (8.76% - 21.60%)	42.08% (29.04% - 58.22%)	0.61% (0.32% - 1.22%)	0.56 (0.43 - 0.75)	2.33 (1.48 - 5.61)	75661 (10683 - 213184)	0.45 (0.20 - 0.75)	61 (51 - 71)
High risk	n=14	35.10% (24.81% - 49.29%)	14.22% (1.19% - 21.36%)	50.11% (28.73% - 69.43%)	0.63% (0.15% - 1.35%)	0.65 (0.51 - 0.76)	3.16 (1.34 - 53.37)	83627 (3561 - 161144)	0.68 (0.15 - 0.85)	61 (52 - 70)
ISUP Grade
ISUP1	n=21	50.17% (34.03% - 60.33%)	15.72% (8.47% - 29.03%)	31.69% (22.58% - 51.29%)	0.76% (0.27% - 1.58%)	0.51 (0.40 - 0.66)	2.17 (0.85 - 4.19)	63340 (13282 - 168596)	0.50 (0.30 - 0.75)	64 (51 - 74)
ISUP2	n=15	46.11% (29.46% - 57.58%)	14.99% (11.25% - 21.60%)	36.55% (29.04% - 56.91%)	0.63% (0.32% - 1.22%)	0.55 (0.43 - 0.71)	2.27 (1.48 - 4.30)	68052 (10683 - 207753)	0.45 (0.20 - 0.75)	61 (52 - 71)
ISUP3	n=4	37.44% (25.68% - 44.07%)	12.17% (8.76% - 19.65%)	48.38% (45.77% - 58.22%)	0.42% (0.35% - 0.68%)	0.63 (0.56 - 0.75)	4.56 (2.33 - 5.61)	118592 (28992 - 213184)	0.53 (0.45 - 0.55)	59 (51 - 65)
ISUP4	n=7	35.54% (30.03% - 49.23%)	14.33% (1.19% - 19.55%)	49.43% (32.09% - 63.72%)	0.64% (0.33% - 0.86%)	0.65 (0.52 - 0.71)	2.84 (1.80 - 53.37)	66555 (48769 - 117516)	0.65 (0.15 - 0.80)	60 (52 - 69)
ISUP5	n=7	31.60% (24.81% - 49.29%)	9.17% (2.38% - 21.36%)	52.77% (28.73% - 69.43%)	0.62% (0.15% - 1.35%)	0.69 (0.51 - 0.76)	4.45 (1.34 - 22.17)	103403 (3561 - 161144)	0.70 (0.65 - 0.85)	61 (54 - 70)
ISUP Risk Group
Low	n=21	50.17% (34.03% - 60.33%)	15.72% (8.47% - 29.03%)	31.69% (22.58% - 51.29%)	0.76% (0.27% - 1.58%)	0.51 (0.40 - 0.66)	2.17 (0.85 - 4.19)	63340 (13282 - 168596)	0.50 (0.30 - 0.75)	64 (51 - 74)
Intermediate favorable	n=15	46.11% (29.46% - 57.58%)	14.99% (11.25% - 21.60%)	36.55% (29.04% - 56.91%)	0.63% (0.32% - 1.22%)	0.55 (0.43 - 0.71)	2.27 (1.48 - 4.30)	68052 (10683 - 207753)	0.45 (0.20 - 0.75)	61 (52 - 71)
Intermediate unfavorable	n=4	37.44% (25.68% - 44.07%)	12.17% (8.76% - 19.65%)	48.38% (45.77% - 58.22%)	0.42% (0.35% - 0.68%)	0.63 (0.56 - 0.75)	4.56 (2.33 - 5.61)	118592 (28992 - 213184)	0.53 (0.45 - 0.55)	59 (51 - 65)
High	n=14	35.10% (24.81% - 49.29%)	14.22% (1.19% - 21.36%)	50.11% (28.73% - 69.43%)	0.63% (0.15% - 1.35%)	0.65 (0.51 - 0.76)	3.16 (1.34 - 53.37)	83627 (3561 - 161144)	0.68 (0.15 - 0.85)	61 (52 - 70)
CAPRA Risk Group
Low risk	n=8	42.37% (38.51% - 54.87%)	16.49% (11.25% - 29.03%)	36.13% (30.35% - 44.39%)	0.76% (0.56% - 0.81%)	0.58 (0.46 - 0.62)	2.00 (1.09 - 3.91)	77941 (10683 - 123648)	0.55 (0.30 - 0.75)	60 (51 - 74)
Intermediate risk	n=20	46.58% (25.68% - 60.33%)	15.89% (8.47% - 29.03%)	35.35% (22.58% - 58.22%)	0.69% (0.43% - 1.58%)	0.54 (0.40 - 0.75)	2.24 (0.85 - 5.61)	59928 (13282 - 161523)	0.48 (0.20 - 0.75)	65 (51 - 71)
High risk	n=23	43.12% (24.81% - 57.58%)	14.33% (2.38% - 21.36%)	45.73% (27.40% - 69.43%)	0.40% (0.15% - 1.35%)	0.57 (0.43 - 0.76)	2.84 (1.34 - 22.17)	100699 (3561 - 213184)	0.65 (0.30 - 0.85)	61 (52 - 70)
Missing CAPRA score	n=3
D'Amico Risk Group
Low risk	n=5	47.77% (40.31% - 54.87%)	15.72% (13.97% - 20.52%)	34.22% (30.35% - 44.39%)	0.77% (0.56% - 0.81%)	0.53 (0.46 - 0.60)	2.02 (1.85 - 3.01)	76183 (32788 - 123648)	0.45 (0.30 - 0.60)	59 (51 - 74)
Intermediate risk	n=10	45.96% (31.23% - 60.33%)	13.77% (8.47% - 21.04%)	35.35% (27.99% - 49.95%)	0.72% (0.45% - 1.22%)	0.55 (0.40 - 0.69)	2.29 (1.48 - 5.61)	54218 (10683 - 161523)	0.50 (0.35 - 0.75)	60 (51 - 71)
High risk	n=36	40.83% (24.81% - 59.71%)	15.17% (1.19% - 29.03%)	42.41% (22.58% - 69.43%)	0.63% (0.15% - 1.58%)	0.60 (0.42 - 0.76)	2.75 (0.85 - 53.37)	75182 (3561 - 213184)	0.55 (0.15 - 0.85)	62 (52 - 71)
Missing D'Amico Score	n=3
Death event
Not PCa-related or incomplete observation	n=32	44.11% (25.68% - 60.33%)	15.72% (8.47% - 26.57%)	39.41% (22.58% - 58.22%)	0.66% (0.32% - 1.29%)	0.56 (0.40 - 0.75)	2.28 (0.85 - 5.34)	66555 (10683 - 213184)	0.50 (0.30 - 0.85)	61 (51 - 74)
PCa-related	n=22	43.35% (26.80% - 59.71%)	14.06% (1.19% - 29.03%)	41.45% (26.71% - 69.43%)	0.72% (0.15% - 1.58%)	0.57 (0.42 - 0.74)	2.58 (1.09 - 53.37)	84169 (3561 - 168596)	0.45 (0.15 - 0.80)	61 (51 - 67)

## Sheet: HS
Table S4: Summary of the measurement data (median and range values) according to different group classification.
	Case number	D0A0 relative abundance	D2A0+D0A6 relative abundance	D0S0 relative abundance	D2A6 relative abundance	D2S0+D0S6 relative abundance	D2S6 relative abundance	Average rate of HS sulfation	Monosulfated O/N ratio	Disulfated O/N ratio	HS total abundance	Tumor cell ratio	Age
		median (range)	median (range)	median (range)	median (range)	median (range)	median (range)	median (range)	median (range)	median (range)	median (range)	median (range)	median (range)
BPH	n=14	45.85% (40.90% - 53.46%)	37.63% (28.72% - 44.12%)	11.94% (8.87% - 14.34%)	0.53% (0.26% - 1.22%)	4.45% (2.93% - 6.00%)	0.08% (0.00% - 0.30%)	0.58 (0.51 - 0.65)	3.01 (2.10 - 4.59)	0.12 (0.04 - 0.20)	30986 (10187 - 57067)
PSA level (all samples)
>10	n=35	50.79% (36.70% - 61.46%)	30.89% (20.04% - 52.43%)	12.52% (7.05% - 17.18%)	0.33% (0.16% - 1.13%)	4.46% (2.67% - 6.86%)	0.07% (0.00% - 0.34%)	0.55 (0.44 - 0.67)	2.47 (1.48 - 7.43)	0.08 (0.05 - 0.27)	38667 (6916 - 106818)	0.60 (0.20 - 0.85)	62 (51 - 76)
≤10	n=29	47.58% (28.36% - 58.42%)	34.40% (24.60% - 52.43%)	12.82% (6.57% - 18.23%)	0.47% (0.25% - 1.22%)	4.94% (2.33% - 8.10%)	0.10% (0.00% - 0.31%)	0.58 (0.47 - 0.79)	2.91 (1.46 - 7.48)	0.10 (0.04 - 0.20)	39576 (6303 - 85769)	0.50 (0.15 - 0.90)	64 (51 - 74)
Missing PSA level	n=4
Age (PCa samples)
≥65	n=21	50.79% (28.36% - 58.42%)	30.89% (25.33% - 45.99%)	13.14% (8.23% - 18.23%)	0.37% (0.18% - 1.13%)	4.42% (2.67% - 6.88%)	0.08% (0.00% - 0.30%)	0.53 (0.47 - 0.79)	2.64 (1.46 - 3.78)	0.09 (0.05 - 0.26)	40616 (6303 - 87598)	0.50 (0.20 - 0.90)	67 (65 - 76)
<65	n=33	49.94% (29.73% - 61.46%)	31.00% (20.04% - 52.43%)	12.52% (6.57% - 17.18%)	0.47% (0.16% - 0.82%)	4.97% (2.33% - 8.10%)	0.08% (0.00% - 0.34%)	0.56 (0.44 - 0.76)	2.32 (1.48 - 7.48)	0.10 (0.04 - 0.27)	39576 (7270 - 106818)	0.55 (0.15 - 0.85)	60 (51 - 64)
Type of Surgery
pTURP	n=8	51.70% (36.70% - 58.30%)	30.96% (27.66% - 52.43%)	9.36% (6.57% - 13.82%)	0.50% (0.18% - 1.13%)	4.38% (2.84% - 5.66%)	0.10% (0.00% - 0.30%)	0.54 (0.47 - 0.67)	3.59 (2.08 - 7.48)	0.11 (0.05 - 0.27)	34178 (6303 - 74907)	0.78 (0.65 - 0.90)	65 (60 - 76)
RadPE	n=46	50.12% (28.36% - 61.46%)	30.94% (20.04% - 52.43%)	13.17% (7.59% - 18.23%)	0.38% (0.16% - 0.80%)	4.91% (2.33% - 8.10%)	0.08% (0.01% - 0.34%)	0.56 (0.44 - 0.79)	2.44 (1.46 - 6.91)	0.09 (0.04 - 0.18)	41720 (7270 - 106818)	0.50 (0.15 - 0.85)	62 (51 - 74)
Pathological Stage
1+2	n=24	50.57% (29.73% - 61.46%)	30.19% (20.04% - 50.29%)	13.20% (8.23% - 17.69%)	0.38% (0.18% - 0.83%)	5.49% (2.67% - 8.10%)	0.12% (0.00% - 0.31%)	0.56 (0.44 - 0.76)	2.30 (1.46 - 3.52)	0.09 (0.04 - 0.19)	39522 (6303 - 86380)	0.45 (0.20 - 0.90)	64 (51 - 71)
3+4	n=30	48.35% (28.36% - 58.42%)	34.07% (22.51% - 52.43%)	12.23% (6.57% - 18.23%)	0.40% (0.16% - 1.13%)	4.55% (2.33% - 6.88%)	0.07% (0.00% - 0.34%)	0.56 (0.47 - 0.79)	2.67 (1.63 - 7.48)	0.10 (0.05 - 0.27)	41534 (6916 - 106818)	0.63 (0.15 - 0.85)	61 (52 - 76)
Pathological Grade
1	n=3	45.29% (42.62% - 51.37%)	36.04% (28.88% - 39.68%)	12.25% (12.25% - 12.43%)	0.65% (0.48% - 0.78%)	5.33% (4.89% - 6.48%)	0.20% (0.08% - 0.31%)	0.61 (0.56 - 0.63)	2.94 (2.32 - 3.24)	0.10 (0.10 - 0.15)	15992 (15765 - 21914)	0.50 (0.25 - 0.55)	63 (57 - 66)
2	n=39	50.52% (29.73% - 61.46%)	30.89% (20.04% - 52.43%)	12.76% (6.57% - 17.69%)	0.39% (0.16% - 1.13%)	4.68% (2.33% - 8.10%)	0.07% (0.00% - 0.34%)	0.56 (0.44 - 0.76)	2.64 (1.46 - 7.48)	0.10 (0.04 - 0.27)	42945 (6303 - 106818)	0.45 (0.15 - 0.90)	64 (51 - 76)
3	n=12	50.31% (28.36% - 58.05%)	30.60% (22.51% - 45.99%)	13.52% (8.70% - 18.23%)	0.34% (0.20% - 0.62%)	4.99% (2.79% - 6.60%)	0.09% (0.02% - 0.20%)	0.56 (0.46 - 0.79)	2.29 (1.60 - 4.44)	0.08 (0.06 - 0.13)	39067 (26589 - 65419)	0.70 (0.35 - 0.85)	61 (54 - 67)
Clinical Stage
T1+2	n=24	50.57% (29.73% - 61.46%)	30.19% (20.04% - 50.29%)	13.20% (8.23% - 17.69%)	0.38% (0.18% - 0.83%)	5.49% (2.67% - 8.10%)	0.12% (0.00% - 0.31%)	0.56 (0.44 - 0.76)	2.30 (1.46 - 3.52)	0.09 (0.04 - 0.19)	39522 (6303 - 86380)	0.45 (0.20 - 0.90)	64 (51 - 71)
T3+4	n=30	48.35% (28.36% - 58.42%)	34.07% (22.51% - 52.43%)	12.23% (6.57% - 18.23%)	0.40% (0.16% - 1.13%)	4.55% (2.33% - 6.88%)	0.07% (0.00% - 0.34%)	0.56 (0.47 - 0.79)	2.67 (1.63 - 7.48)	0.10 (0.05 - 0.27)	41534 (6916 - 106818)	0.63 (0.15 - 0.85)	61 (52 - 76)
N0	n=47	50.52% (28.36% - 61.46%)	30.89% (20.04% - 52.43%)	13.20% (7.59% - 18.23%)	0.40% (0.16% - 1.13%)	4.97% (2.33% - 8.10%)	0.09% (0.00% - 0.34%)	0.56 (0.44 - 0.79)	2.47 (1.46 - 6.91)	0.09 (0.04 - 0.26)	39467 (6303 - 87598)	0.55 (0.15 - 0.90)	63 (51 - 76)
N1	n=7	45.70% (36.70% - 55.81%)	32.57% (29.67% - 52.43%)	10.66% (6.57% - 16.77%)	0.33% (0.20% - 0.82%)	3.73% (2.79% - 4.77%)	0.06% (0.00% - 0.07%)	0.59 (0.48 - 0.67)	2.78 (1.92 - 7.48)	0.09 (0.05 - 0.27)	65419 (20219 - 106818)	0.55 (0.35 - 0.80)	61 (56 - 68)
M0	n=51	50.31% (28.36% - 61.46%)	31.00% (20.04% - 52.43%)	12.76% (6.57% - 18.23%)	0.40% (0.16% - 1.13%)	4.77% (2.33% - 8.10%)	0.08% (0.00% - 0.34%)	0.56 (0.44 - 0.79)	2.52 (1.46 - 7.48)	0.09 (0.04 - 0.27)	40616 (6303 - 106818)	0.50 (0.15 - 0.90)	62 (51 - 74)
M1	n=3	53.10% (47.37% - 53.76%)	28.84% (27.66% - 39.12%)	13.30% (10.33% - 13.82%)	0.29% (0.18% - 0.29%)	3.39% (2.84% - 5.53%)	0.04% (0.00% - 0.12%)	0.53 (0.50 - 0.56)	2.09 (2.08 - 3.79)	0.05 (0.05 - 0.10)	39466 (32984 - 61901)	0.65 (0.65 - 0.80)	67 (61 - 76)
Gleason Risk Group
Low risk	n=20	50.12% (29.73% - 54.57%)	31.94% (24.60% - 50.29%)	13.17% (10.66% - 17.18%)	0.47% (0.16% - 0.80%)	5.32% (3.17% - 8.10%)	0.12% (0.02% - 0.34%)	0.56 (0.49 - 0.76)	2.52 (1.48 - 3.59)	0.10 (0.04 - 0.15)	42478 (12120 - 87598)	0.50 (0.25 - 0.75)	64 (51 - 74)
Intermediate risk	n=17	50.62% (43.11% - 58.42%)	30.53% (22.51% - 38.66%)	11.63% (8.70% - 17.69%)	0.37% (0.23% - 0.77%)	4.70% (2.67% - 7.94%)	0.08% (0.02% - 0.30%)	0.55 (0.47 - 0.64)	2.47 (1.46 - 4.44)	0.08 (0.04 - 0.18)	38667 (7270 - 106818)	0.45 (0.20 - 0.85)	60 (52 - 71)
High risk	n=17	50.62% (28.36% - 61.46%)	31.00% (20.04% - 52.43%)	13.30% (6.57% - 18.23%)	0.35% (0.18% - 1.13%)	4.42% (2.33% - 6.60%)	0.07% (0.00% - 0.30%)	0.55 (0.44 - 0.79)	2.52 (1.50 - 7.48)	0.09 (0.05 - 0.27)	39467 (6303 - 83283)	0.70 (0.15 - 0.90)	61 (51 - 76)
ISUP Grade
ISUP1	n=20	50.12% (29.73% - 54.57%)	31.94% (24.60% - 50.29%)	13.17% (10.66% - 17.18%)	0.47% (0.16% - 0.80%)	5.32% (3.17% - 8.10%)	0.12% (0.02% - 0.34%)	0.56 (0.49 - 0.76)	2.52 (1.48 - 3.59)	0.10 (0.04 - 0.15)	42478 (12120 - 87598)	0.50 (0.25 - 0.75)	64 (51 - 74)
ISUP2	n=14	49.95% (43.11% - 58.42%)	30.10% (22.51% - 38.66%)	12.04% (8.70% - 17.69%)	0.35% (0.25% - 0.76%)	4.85% (2.67% - 7.94%)	0.07% (0.02% - 0.30%)	0.56 (0.47 - 0.64)	2.52 (1.46 - 4.44)	0.08 (0.04 - 0.18)	40560 (17480 - 86380)	0.45 (0.20 - 0.75)	63 (52 - 71)
ISUP3	n=3	51.30% (45.70% - 56.07%)	32.57% (26.99% - 34.26%)	10.94% (10.11% - 16.77%)	0.50% (0.23% - 0.77%)	4.68% (3.71% - 4.97%)	0.12% (0.06% - 0.26%)	0.53 (0.50 - 0.59)	2.47 (1.94 - 3.39)	0.13 (0.05 - 0.15)	30436 (7270 - 106818)	0.55 (0.50 - 0.85)	59 (56 - 65)
ISUP4	n=8	50.84% (36.70% - 61.46%)	28.59% (20.04% - 52.43%)	13.98% (7.05% - 16.13%)	0.34% (0.29% - 0.83%)	4.52% (2.33% - 6.06%)	0.07% (0.00% - 0.30%)	0.55 (0.44 - 0.67)	1.94 (1.50 - 7.43)	0.07 (0.05 - 0.27)	45264 (6303 - 83283)	0.68 (0.15 - 0.90)	61 (51 - 69)
ISUP5	n=9	48.46% (28.36% - 54.16%)	33.28% (27.66% - 49.15%)	12.22% (6.57% - 18.23%)	0.40% (0.18% - 1.13%)	4.42% (2.79% - 6.60%)	0.09% (0.00% - 0.20%)	0.56 (0.50 - 0.79)	2.72 (2.08 - 7.48)	0.10 (0.05 - 0.26)	39466 (6916 - 74907)	0.70 (0.25 - 0.85)	67 (54 - 76)
ISUP Risk Group
Low	n=20	50.12% (29.73% - 54.57%)	31.94% (24.60% - 50.29%)	13.17% (10.66% - 17.18%)	0.47% (0.16% - 0.80%)	5.32% (3.17% - 8.10%)	0.12% (0.02% - 0.34%)	0.56 (0.49 - 0.76)	2.52 (1.48 - 3.59)	0.10 (0.04 - 0.15)	42478 (12120 - 87598)	0.50 (0.25 - 0.75)	64 (51 - 74)
Intermediate favorable	n=14	49.95% (43.11% - 58.42%)	30.10% (22.51% - 38.66%)	12.04% (8.70% - 17.69%)	0.35% (0.25% - 0.76%)	4.85% (2.67% - 7.94%)	0.07% (0.02% - 0.30%)	0.56 (0.47 - 0.64)	2.52 (1.46 - 4.44)	0.08 (0.04 - 0.18)	40560 (17480 - 86380)	0.45 (0.20 - 0.75)	63 (52 - 71)
Intermediate unfavorable	n=3	51.30% (45.70% - 56.07%)	32.57% (26.99% - 34.26%)	10.94% (10.11% - 16.77%)	0.50% (0.23% - 0.77%)	4.68% (3.71% - 4.97%)	0.12% (0.06% - 0.26%)	0.53 (0.50 - 0.59)	2.47 (1.94 - 3.39)	0.13 (0.05 - 0.15)	30436 (7270 - 106818)	0.55 (0.50 - 0.85)	59 (56 - 65)
High	n=17	50.62% (28.36% - 61.46%)	31.00% (20.04% - 52.43%)	13.30% (6.57% - 18.23%)	0.35% (0.18% - 1.13%)	4.42% (2.33% - 6.60%)	0.07% (0.00% - 0.30%)	0.55 (0.44 - 0.79)	2.52 (1.50 - 7.48)	0.09 (0.05 - 0.27)	39467 (6303 - 83283)	0.70 (0.15 - 0.90)	61 (51 - 76)
CAPRA Risk Group
Low risk	n=7	50.31% (40.15% - 52.29%)	33.24% (24.60% - 39.29%)	13.20% (10.60% - 15.67%)	0.39% (0.30% - 0.53%)	6.86% (3.61% - 8.10%)	0.11% (0.04% - 0.22%)	0.56 (0.53 - 0.67)	2.96 (1.57 - 3.37)	0.08 (0.04 - 0.13)	52872 (17480 - 85769)	0.50 (0.30 - 0.75)	61 (51 - 74)
Intermediate risk	n=22	50.96% (29.73% - 61.46%)	29.54% (20.04% - 50.29%)	12.64% (10.11% - 17.69%)	0.48% (0.19% - 0.80%)	4.98% (2.67% - 6.62%)	0.11% (0.02% - 0.34%)	0.55 (0.44 - 0.76)	2.39 (1.46 - 3.52)	0.10 (0.06 - 0.15)	28512 (7270 - 85978)	0.48 (0.20 - 0.85)	64 (51 - 71)
High risk	n=22	48.35% (28.36% - 58.05%)	32.15% (23.23% - 52.43%)	13.17% (6.57% - 18.23%)	0.32% (0.16% - 1.13%)	4.21% (2.79% - 6.60%)	0.07% (0.00% - 0.23%)	0.56 (0.46 - 0.79)	2.59 (1.60 - 7.48)	0.07 (0.05 - 0.27)	51258 (6916 - 106818)	0.65 (0.30 - 0.85)	61 (54 - 76)
Missing CAPRA score	n=3
D'Amico Risk Group
Low risk	n=4	51.21% (40.15% - 52.29%)	33.56% (24.60% - 39.29%)	12.31% (10.60% - 15.67%)	0.37% (0.33% - 0.49%)	5.37% (3.61% - 6.89%)	0.09% (0.05% - 0.18%)	0.54 (0.53 - 0.67)	2.97 (1.57 - 3.14)	0.08 (0.05 - 0.13)	54273 (42945 - 85769)	0.43 (0.30 - 0.50)	60 (51 - 74)
Intermediate risk	n=9	50.62% (43.11% - 61.46%)	28.88% (20.04% - 38.49%)	12.76% (11.07% - 17.69%)	0.39% (0.29% - 0.78%)	5.35% (3.73% - 6.86%)	0.08% (0.04% - 0.31%)	0.56 (0.44 - 0.64)	2.32 (1.46 - 3.39)	0.08 (0.06 - 0.15)	24425 (15765 - 85978)	0.45 (0.25 - 0.75)	58 (51 - 71)
High risk	n=38	49.24% (28.36% - 58.42%)	31.37% (23.23% - 52.43%)	12.83% (6.57% - 18.23%)	0.40% (0.16% - 1.13%)	4.55% (2.33% - 8.10%)	0.07% (0.00% - 0.34%)	0.56 (0.46 - 0.79)	2.58 (1.48 - 7.48)	0.10 (0.04 - 0.27)	39522 (6303 - 106818)	0.60 (0.15 - 0.90)	64 (54 - 76)
Missing D'Amico Score	n=3
Death event
Not PCa-related or incomplete observation	n=31	49.29% (28.36% - 61.46%)	33.24% (20.04% - 50.29%)	12.76% (8.70% - 18.23%)	0.39% (0.19% - 0.78%)	5.21% (3.17% - 8.10%)	0.08% (0.02% - 0.34%)	0.56 (0.44 - 0.79)	2.52 (1.46 - 4.44)	0.09 (0.04 - 0.15)	39467 (12120 - 86380)	0.50 (0.25 - 0.85)	63 (51 - 74)
PCa-related	n=22	50.41% (36.70% - 58.30%)	29.93% (25.46% - 52.43%)	13.17% (6.57% - 17.18%)	0.35% (0.16% - 0.83%)	4.24% (2.33% - 7.94%)	0.05% (0.00% - 0.30%)	0.56 (0.47 - 0.67)	2.38 (1.48 - 7.48)	0.09 (0.04 - 0.27)	51335 (6303 - 106818)	0.58 (0.15 - 0.90)	62 (52 - 76)
